# Supplementary material for: Co-Immobilization of RizA Variants with Acetate Kinase for the Production of Bioactive Arginyl Dipeptides
Source: Molecules. 2022 Jul 7;27(14):4352. doi: 10.3390/molecules27144352 (PMC9321006; doi:10.3390/molecules27144352)
Supplement: Supplementary file 1 [file molecules-27-04352-s001.zip]

Archive with 1 entries (1 files):
- molecules-1775195-supplementary.pdf
